# Supplementary material for: Effect of a Low Glycemic Index/Slow Digesting (LGI/SD) Carbohydrate Product on Maternal Glycemia and Neonatal Body Composition in Obese Pregnant Women: The NIGOHealth Randomized Clinical Trial
Source: Nutrients. 2025 Jun 5;17(11):1942. doi: 10.3390/nu17111942 (PMC12156999; doi:10.3390/nu17111942)
Supplement: Supplementary file 1 [file nutrients-17-01942-s001.zip]

Archive with 1 entries (1 files):
- nutrients-3602910-supplementary.pdf
